# Supplementary material for: Targeting intracellular nontuberculous mycobacteria and M. tuberculosis with a bactericidal enzymatic cocktail
Source: Microbiol Spectr. 2024 Mar 27;12(5):e03534-23. doi: 10.1128/spectrum.03534-23 (PMC11064574; doi:10.1128/spectrum.03534-23)
Supplement: Supplemental table — Table S1. [file spectrum.03534-23-s0004.xlsx]

## Sheet: Supplemental Table 1
Supplemental Table 1: Strain information of Mycobacteria used in this study.
Strain ID​	Strain description​	Source​	Source link​
ECL179​	M. abscessus​	IHMA, Inc strain 618792​	​
Mab 19977​	M. abscessus str. 19977​	ATCC strain 19977​	https://www.atcc.org/products/19977​
Mab 103​	M. abscessus subsp bolletii str. 103​	R. Slayden Lab CSU​	https://www.beiresources.org/Catalog/Bacteria/NR-44261.aspx​
MAC 101​	M. avium Chester (MAC) str. 101​	ATCC str. 700898​	https://www.atcc.org/products/700898​
Mav 2285(R)​	M. avium str. 2285(R)​	R. Slayden Lab CSU​	https://www.beiresources.org/Catalog/Bacteria/NR-44264.aspx​
Mint ECL55​	M. intracellularae​	E. Rubin Lab HSPH​	​
Mav ECL94​	M. avium​	E. Rubin Lab HSPH​	​
Mtb H37Rv​	M. tuberculosis str. H37Rv​	ATCC str. 27294​	https://www.atcc.org/products/27294​
Mtb TN587​	M. tuberculosis str. TN587​	R. Slayden Lab CSU​	https://www.ncbi.nlm.nih.gov/pmc/articles/PMC3988029/​
-​	Rhodococcus erythropolis​	BEI​	https://www.beiresources.org/Catalog/Bacteria/HM-116.aspx​
-​	Burkholderia cepacia genomovar VI​	BEI​	https://www.beiresources.org/Catalog/Bacteria/NR-702.aspx​
-​	E. coli K-12​	BEI​	https://www.beiresources.org/Catalog/Bacteria/NR-49804.aspx​
-​	Lactobacillus oris​	BEI​	https://www.beiresources.org/Catalog/Bacteria/HM-560.aspx​
-​	Lactobacillus vaginalis​	BEI​	https://www.beiresources.org/Catalog/Bacteria/HM-402.aspx​
-​	Staphylococcus caprae​	BEI​	https://www.beiresources.org/Catalog/Bacteria/HM-246.aspx​
-​	Staphylococcus epidermidis​	BEI​	https://www.beiresources.org/Catalog/bacteria/HM-140.aspx​
-​	Neisseria mucosa​	BEI​	https://www.beiresources.org/Catalog/Bacteria/HM-242.aspx​
-​	Cutibacterium acnes​	BEI​	https://www.beiresources.org/Catalog/Bacteria/HM-253.aspx​
-​	Corynebacterium amycolatum​	BEI​	https://www.beiresources.org/Catalog/Bacteria/HM-109.aspx​
-​	Enterococcus faecalis​	ATCC str. 29212​	https://www.atcc.org/products/29212​
-​	Pseudomonas aeruginosa​	ATCC str. 27853​	https://www.atcc.org/products/27853​
-​	Shigella flexneri​	ATCC 29903​	https://www.atcc.org/products/29903​
-​	Staphylococcus aureus​	ATCC str. 29213​	https://www.atcc.org/products/29213 ​
